# Supplementary material for: Meta-analysis of the global distribution of clinically relevant CYP2C8 alleles and their inferred functional consequences
Source: Hum Genomics. 2024 Apr 22;18:40. doi: 10.1186/s40246-024-00610-y (PMC11034136; doi:10.1186/s40246-024-00610-y)
Supplement: Supplementary file 2 — Additional file 2: Table S1. References reporting frequencies from different countries and ethnicities. [file 40246_2024_610_MOESM2_ESM.xlsx]

## Sheet: Countries
Country	PMID
Argentina	PMID: 17171229
Australia	PMID: 27995529
	PMID: 37284308
Bolivia	PMID: 17171229
Botswana	PMID: 26836270
Brazi	PMID: 33205280
	PMID: 27467145
	PMID: 32366712
	PMID: 21173785
	PMID: 17171229
Bulgaria	PMID: 26404779
Burkina-Faso	PMID: 21998472
	PMID: 32631416
	PMID: 17361129
Cambodia	PMID: 23229480
Chile	PMID: 17171229
China	PMID: 30577195
	PMID: 36246885
	PMID: 23336573
	PMID: 22398664
	PMID: 28099407
	PMID: 35922716
Congo	PMID: 31078747
Czech Republic	PMID: 22313047
Denmark	PMID: 21327421
	PMID: 21955855
	PMID: 20665013
Ecuador	PMID: 24430292
England	PMID: 17241877
	PMID: 12429347
Eritrea	PMID: 33209048
Faroese Island	PMID: 16025294
Finland	PMID: 17635176
	PMID: 29171020
	PMID: 14534525
	PMID: 15961978
Gabon	PMID: 33875422
Germany	PMID: 21047199
	PMID: 21270106
Ghana	PMID: 32669113
	PMID: 19954515
	PMID: 18779360
	PMID: 16359408
Hungary	PMID: 37686184
	PMID: 26507668
India	PMID: 23884769
	PMID: 25560582
Italy	PMID: 36178950
Japan	PMID: 17558302
	PMID: 16803472
	PMID: 15716363
	PMID: 12756196
jordan	PMID: 34448113
Korea	PMID: 24988984
	PMID: 21245287
Madagascar	PMID: 22531455
Malaysia	PMID: 16164496
	PMID: 20523106
	PMID: 22003869
Mali	Data not published
Mexico	PMID: 24088129
Mozambique	PMID: 24043992
	PMID: 20890775
Netherlands	PMID: 22624503
	PMID: 28383355
Nigeria	PMID: 28427759
	PMID: 29741432
Norway	PMID: 20665013
Peruvia	PMID: 17171229
Portugal	PMID: 16475901
Russia	PMID: 36286656
	PMID: 24288737
	PMID: 28687336
Scotland	PMID: 27271184
Senegal	PMID: 22531455
South-Africa	PMID: 34382722
Zimbabwe	PMID: 34382722
Spain	PMID: 18548238
	PMID: 29022765
	PMID: 20212519
	PMID: 36211438
	PMID: 26122864
	PMID: 21685474
Sweden	PMID: 23962911
	PMID: 21702053
	PMID: 16299241
	PMID: 12435384
	PMID: 17923851
	PMID: 21327421
	PMID: 21955855
	PMID: 19143748
	PMID: 19935798
Tanzania	PMID: 15785959
	PMID: 33588856
	PMID: 25363545
	PMID: 23229480
Uganda	PMID: 25183026
	PMID: 22531455
United States of America	PMID: 22491019
	PMID: 11668219
	PMID: 20739906
	PMID: 19129086
	PMID: 22527101
	PMID: 15864120
	PMID: 30520341
	PMID: 19143748
	PMID: 15655291
	PMID: 30562214

## Sheet: Ethnic groups
Ethnic group	PMID
Afar	PMID: 33209048
Bilen	PMID: 33209048
Kunama	PMID: 33209048
Nara	PMID: 33209048
Rashaida	PMID: 33209048
Saho	PMID: 33209048
Tigre	PMID: 33209048
Tigregna	PMID: 33209048
Haussa	PMID: 28427759
Igbo	PMID: 28427759
Yoruba	PMID: 28427759
Fulani	PMID: 21998472
Mossi	PMID: 21998472
Rimaibe	PMID: 21998472
European American	PMID: 19129086
	PMID: 22527101
	PMID: 15864120
	PMID: 30562214
	PMID: 22491019
	PMID: 11668219
	PMID: 20739906
	PMID: 24988984
African American	PMID: 24988984
	PMID: 15864120
	PMID: 22491019
	PMID: 20739906
	PMID: 11668219
	PMID: 22491019
Asian American	PMID: 22491019
Chinese Han American	PMID: 24988984
Japanese American	PMID: 24988984
Ashkenazi Jewish	PMID: 22491019
Hispanic American	PMID: 22491019
Avars	PMID: 36286656
Dargins	PMID: 36286656
Laks	PMID: 36286656
Kumyks	PMID: 36286656
Caucasian	PMID: 24288737
Roma	PMID: 26507668
Hungarian	PMID: 26507668
Western Chinese	PMID: 30577195
Han	PMID: 23336573
	PMID: 28099407
Uighur	PMID: 23336573
Hui	PMID: 23336573
Mongolian	PMID: 23336573
Tamilians	PMID: 25560582
North Indian	PMID: 23884769
Circassians	PMID: 34448113
Chechens	PMID: 34448113
Jordanian_Arab	PMID: 34448113
Mixed Norse and Gaelic origins	PMID: 16025294
Danish	PMID: 20665013
Norwegian	PMID: 20665013
Brazilian (caucasian ancestry)	PMID: 21173785
Brazilian (African ancestry)	PMID: 21173785
Brazilian (Admixed)	PMID: 21173785
Southenr African (African ancestry)	PMID: 34382722
Southenr African (Mixed ancestry)	PMID: 34382722
Tiwi Indians	PMID: 37284308
