# Supplementary material for: Meta-analysis of the global distribution of clinically relevant CYP2C8 alleles and their inferred functional consequences
Source: Hum Genomics. 2024 Apr 22;18:40. doi: 10.1186/s40246-024-00610-y (PMC11034136; doi:10.1186/s40246-024-00610-y)
Supplement: Supplementary file 3 — Additional file 3: Table S2. Country-specific frequencies of rare CYP2C8 variants. [file 40246_2024_610_MOESM3_ESM.xlsx]

## Sheet: Sheet1
Countries	N	*5	*6	*7	*8	*9	*10	*11	*12	*13	*14	PMID
Sweden	33	0	0	0	0							PMID: 19143748
Malaysia	145	0.0342138	-	-	-	-	-	-	-	-	-	PMID: 20523106
												PMID: 22003869
South Africa and Zimbabwe	490	-	-	-	-	-	-	-	-	-	0	PMID: 34382722
Gabon	48	-	-	0.01	-	-	-	-	-	-	-	PMID: 33875422
USA	1242	0	0	0	0	0	0	-	0	0	0.000399356	PMID: 22491019
Korea	146	-	0.0139452	-	-	-	-	0.01	-	-	-	PMID: 21245287
												PMID: 24988984
Japan	1011	0.00187933	0.00235502	0.00157132	0.00157132	0.00157132	0.00157132		0.00114416	0.00114416	0.00114416	PMID: 12756196
												PMID: 17558302
												PMID: 16803472
												PMID: 15716363
UK	184	0.00543478	-	-	-	-	-	-	-	-	-	PMID: 17241877
